# Supplementary material for: Microbiota perturbation by anti-microbiota vaccine reduces the colonization of Borrelia afzelii in Ixodes ricinus
Source: Microbiome. 2023 Jul 24;11:151. doi: 10.1186/s40168-023-01599-7 (PMC10364381; doi:10.1186/s40168-023-01599-7)
Supplement: Supplementary file 10 — Additional file 9: Supplementary Table S2. Jaccard indexes of local centrality measures for the comparison between uninfected and B. afzelii groups. Jaccard’s indexes for each of local centrality measures (i.e., degree, betweenness centrality, closeness centrality, eigenvector centrality and hub taxa) of the sets of most central nodes for pairwise network comparisons. The two p-values, P(J ≤ j) and P(J ≥ j), for each Jaccard’s index were added. [file 40168_2023_1599_MOESM9_ESM.xlsx]

## Sheet: Sheet2
Supplementary Table S2. Jaccard indexes of local centrality measures for the comparison between uninfected and B. afzelii groups
		Uninfected vs. B. afzelii
	Parameters	Jacc	P(<=Jacc)	P(>=Jacc)
	degree	0.444	0.999701	0.000495	***
	betweenness centr.	0.36	0.789257	0.260987
	closeness centr.	0.45	0.999903	0.000164	***
	eigenvec. centr.	0.413	0.995517	0.006582	**
	hub taxa	0.413	0.995517	0.006582	**
Jaccard’s indexes for each of local centrality measures (i.e., degree, betweenness centrality, closeness centrality, eigenvector centrality and hub taxa) of the sets of most central nodes for pairwise network comparisons. The two p-values, P(J ≤ j) and P(J ≥ j), for each Jaccard’s index were added.
