# Supplementary material for: Microbiota perturbation by anti-microbiota vaccine reduces the colonization of Borrelia afzelii in Ixodes ricinus
Source: Microbiome. 2023 Jul 24;11:151. doi: 10.1186/s40168-023-01599-7 (PMC10364381; doi:10.1186/s40168-023-01599-7)
Supplement: Supplementary file 11 — Additional file 10: Supplementary Table S3. Common and unique neighbor nodes of the taxon Escherichia-Shigella between the uninfected and B. afzelii groups. [file 40168_2023_1599_MOESM10_ESM.xlsx]

## Sheet: Sheet1
Supplementary Table S3. Common and unique neighbor nodes of the taxon Escherichia-Shigella between the uninfected and B. afzelii groups
	Condition	Number of nodes in each condition	Nodes
	B. afzelii and uninfected	13	Lactobacillus
			CAG-352
			Faecalibacterium
			Delftia
			Prevotella
			Serratia
			Enterobacteriaceae
			Parasutterella
			Streptococcus
			Aeromonas
			Shewanella
			Escherichia-Shigella
			Blautia
	Uninfected	2	Subdoligranulum
			Akkermansia
	B. afzelii	23	Rikenellaceae,uncultured
			Romboutsia
			Enhydrobacter
			Bacteroidales_UCG-001
			Hungateiclostridiaceae,uncultured
			Anaerovibrio
			PeH15
			Fusicatenibacter
			Caldicoprobacter
			Kapabacteriales
			[Ruminococcus]_torques_group
			Cetobacterium
			Dysgonomonadaceae,uncultured
			Roseburia
			Lachnospira
			Bacteroidales_RF16_group
			Leuconostoc
			Christensenellaceae,uncultured
			Barnesiellaceae,uncultured
			Bacteroides
			Izemoplasmatales
			Treponema
			Macellibacteroides
