# Supplementary material for: Microbiota perturbation by anti-microbiota vaccine reduces the colonization of Borrelia afzelii in Ixodes ricinus
Source: Microbiome. 2023 Jul 24;11:151. doi: 10.1186/s40168-023-01599-7 (PMC10364381; doi:10.1186/s40168-023-01599-7)
Supplement: Supplementary file 12 — Additional file 11: Supplementary Table S4. Mice tissues positive for B. afzelii in PBS+B. afzelii and E. coli+B. afzelii. Heart, skin and right ankle joint were tested for B. afzelii DNA and positive tissues were listed in the panel a and b for PBS+B. afzelii and E. coli+B. afzelii, respectively. Heart and skin were tested for B. afzelii RNA and positive tissues were listed in the panel c and d for PBS+B. afzelii and E. coli+B. afzelii, respectively. [file 40168_2023_1599_MOESM11_ESM.xlsx]

## Sheet: Sheet2
Supplementary Table S4. Mice tissues positive for B. afzelii DNA (a,b) and RNA (c,d) in PBS+B. afzelii and E. coli+B. afzelii
a				c
	N° mouse	PBS+B. afzelii			N° mouse	PBS+B. afzelii
	1	-			1	Heart
	2	Skin			2	Heart
	3	Right ankle joint, Heart, Skin			3	Heart
	4	Right ankle joint, Heart, Skin			4	Heart, Skin
	5	-			5	Heart
b				d
	N° mouse	E. coli+B. afzelii			N° mouse	E. coli+B. afzelii
	1	-			1	Heart
	2	Right ankle joint			2	Heart
	3	Right ankle joint			3	Heart
	4	Heart			4	Heart
	5	Heart			5	Heart
	Heart, skin and right ankle joint were tested for detection of B. afzelii DNA
	Heart and skin were tested for detection of B. afzelii RNA
