# Supplementary material for: Microbiota perturbation by anti-microbiota vaccine reduces the colonization of Borrelia afzelii in Ixodes ricinus
Source: Microbiome. 2023 Jul 24;11:151. doi: 10.1186/s40168-023-01599-7 (PMC10364381; doi:10.1186/s40168-023-01599-7)
Supplement: Supplementary file 13 — Additional file 12: Supplementary Table S5. Jaccard indexes of local centrality measures for the comparison between PBS+B. afzelii vs. E. coli+B. afzelii groups. Jaccard’s indexes for each of local centrality measures (i.e., degree, betweenness centrality, closeness centrality, eigenvector centrality and hub taxa) of the sets of most central nodes for pairwise network comparisons. The two p-values, P(J ≤ j) and P(J ≥ j), for each Jaccard’s index were added [file 40168_2023_1599_MOESM12_ESM.xlsx]

## Sheet: Sheet2
Supplementary Table S5. Jaccard indexes of local centrality measures for the comparison between PBS+B. afzelii vs. E. coli+B. afzelii groups
		PBS+B. afzelii vs. E. coli+B. afzelii
	Parameters	Jacc	P(<=Jacc)	P(>=Jacc)
	degree	0.389	0.974878	0.033578	*
	betweenness centr.	0.33	0.493642	0.563469
	closeness centr.	0.404	0.993517	0.009155	**
	eigenvec. centr.	0.378	0.948538	0.066104	.
	hub taxa	0.378	0.948538	0.066104	.
Jaccard’s indexes for each of local centrality measures (i.e., degree, betweenness centrality, closeness centrality, eigenvector centrality and hub taxa) of the sets of most central nodes for pairwise network comparisons. The two p-values, P(J ≤ j) and P(J ≥ j), for each Jaccard’s index were added.
