# Supplementary material for: Microbiota perturbation by anti-microbiota vaccine reduces the colonization of Borrelia afzelii in Ixodes ricinus
Source: Microbiome. 2023 Jul 24;11:151. doi: 10.1186/s40168-023-01599-7 (PMC10364381; doi:10.1186/s40168-023-01599-7)
Supplement: Supplementary file 14 — Additional file 13: Supplementary Table S6. Common and unique neighbor nodes of the taxon Escherichia-Shigella between the PBS+B. afzelii and E. coli+B. afzelii groups. [file 40168_2023_1599_MOESM13_ESM.xlsx]

## Sheet: Sheet2
Supplementary Table S6. Common and unique neighbor nodes of the taxon Escherichia-Shigella between the PBS+B. afzelii and E. coli+B. afzelii groups
	Condition	Number of nodes in each condition	Nodes
	E. coli+B. afzelii and PBS+B. afzelii	13	Faecalibacterium
			Lachnospiraceae
			Serratia
			Lachnospiraceae_NK4A136_group
			Lachnospira
			Parabacteroides
			Subdoligranulum
			Prevotella
			Enterobacteriaceae
			Escherichia-Shigella
			Bacteroides
			Dialister
			Blautia
	PBS+B. afzelii	36	Bacillus
			Oxyphotobacteria_Incertae_Sedis,Unknown_Family
			CAG-352
			Bilophila
			Pseudanabaena_PCC-7429
			Fusicatenibacter
			Brevundimonas
			Candidatus_Nomurabacteria
			Candidatus_Zambryskibacteria
			Roseburia
			Alloprevotella
			Microcystis_PCC-7914
			Akkermansia
			Agathobacter
			Calothrix_KVSF5
			Aeromonas
			OM190
			Tychonema_CCAP_1459-11B
			Colidextribacter
			Brevibacterium
			Chloroplast
			Gracilibacteria
			Clostridium_sensu_stricto_1
			Cetobacterium
			[Eubacterium]_coprostanoligenes_group
			Succinispira
			Armatimonas
			Clostridia_UCG-014
			Streptococcus
			Parcubacteria
			JG30-KF-CM45
			Christensenellaceae,uncultured
			Muribaculaceae
			Barnesiellaceae,uncultured
			Cyanobium_PCC-6307
			Erysipelotrichaceae_UCG-003
	E. coli+B. afzelii	25	[Eubacterium]_ruminantium_group
			Blastocatella
			Sutterella
			Ralstonia
			Cupriavidus
			Sphingomonas
			Actinomyces
			Micrococcus
			Porphyromonas
			Treponema
			Lautropia
			Paenarthrobacter
			Ruminococcus
			Lachnoclostridium
			Geobacillus
			Delftia
			Rikenellaceae_RC9_gut_group
			Coprococcus
			Dorea
			[Eubacterium]_ventriosum_group
			[Ruminococcus]_gnavus_group
			UCG-002
			Aurantimicrobium
			Tumebacillus
			Gemella
